# Supplementary material for: A Retrospective Study on the Transferring Accuracy of a Fully Guided Digital Template in the Anterior Zone
Source: Materials (Basel). 2021 Aug 17;14(16):4631. doi: 10.3390/ma14164631 (PMC8399113; doi:10.3390/ma14164631)
Supplement: Supplementary file 1 [file materials-14-04631-s001.zip]

Archive with 1 entries (1 files):
- materials-1222919-supplementary.pdf
